# Supplementary material for: Oscillatory cAMP cell-cell signalling persists during multicellular Dictyostelium development
Source: Commun Biol. 2019 Apr 23;2:139. doi: 10.1038/s42003-019-0371-0 (PMC6478855; doi:10.1038/s42003-019-0371-0)
Supplement: Supplementary file 19 — Supplementary Data 1 [file 42003_2019_371_MOESM19_ESM.xlsx]

## Sheet: Sheet1
Fig 1A			Fig 1B			Fig 2A		Fig 2B			Fig3				Fig 4												Fig 5			Fig 6						Fig7 A								Fig 8A				Fig 8B
																cell1		cell2		cell3		cell4		cell5							cell 1	cell2	cell 3	circle region			tip	neck	tail	Fig 7B	tip	neck			tip	neck	tail
minutes	fret	scatter	minutes	Fret		minutes	Fret	minutes	Fret		minutes	Fret Ax2	fret RegA		minutes	distance	Fret	distance	Fret	distance	Fret	distance	Fret	distance	Fret		minutes	Fret		minutes	fret	fret	fret	fret		minutes	fret	fret	fret	minutes	fret	fret		time	fret	fret	fret	minutes	fret
0	0.854439	1370.37	0	0.993386		0	0.925881	0	0.939618		0	1.09823	1.33064		0	1.4425	1.49296	2.202	1.04521	4.665	1.14996	1.935	1.14021	0.645	0.86227		0	1.27757		0	0.918821	0.922155	0.856016	1.00046		0	0.838334	0.880022	0.879375	0	1.00523	1.16299		0	0.906636	0.910859	0.947899	0	0.874557
0.166667	0.884312	1373.07	0.25	0.937865		0.5	0.925917	0.5	0.943849		0.5	1.13135	1.32939		0.5	0.645	1.37701	3.7945	1.09032	3.8645	1.2661	1.557	1.06949	2.7325	1.01217		0.5	1.18797		0.5	0.864006	0.890684	0.834777	1.00826		0.5	0.846126	0.88174	0.880898	0.5	0.996497	1.17252		0.5	0.924607	0.9133	0.948146	0.5	0.881051
0.33335	0.908625	1376.66	0.5	1.01043		1	0.926663	1	0.928134		1.00002	1.14345	1.32122		1	5.5445	1.28606	5.9755	1.33509	1.29	1.28718	1.935	1.09511	0.912	1.21315		1	1.13522		1	0.854431	0.874959	0.829557	1.00757		1	0.860424	0.883843	0.883255	1	1.03029	1.17372		1	0.963201	0.914872	0.945116	1	0.882554
0.500017	0.930181	1381.33	0.75	0.996486		1.5	0.926861	1.5	0.898286		1.50002	1.14784	1.31711		1.5	4.1495	1.25987	3.2645	1.36414	0.912	1.28331	1.824	1.15736	2.6595	1.2661		1.5	1.12194		1.5	0.866904	0.859303	0.842062	1.0164		1.5	0.890969	0.885899	0.885005	1.5	1.04268	1.1689		1.5	0.99113	0.918382	0.942389	1.5	0.885554
0.666683	0.945522	1378.63	1	0.993321		2	0.925795	2	0.863034		2.00003	1.14525	1.31562		2	3.4795	1.42303	2.202	1.29065	0.645	1.26828	1.557	1.27832	0	1.28341		2	1.11624		2	0.860022	0.869934	0.84476	1.02141		2	0.900961	0.886572	0.885579	2	1.0513	1.16973		2	1.00961	0.923657	0.941813	2	0.877339
0.833367	0.936879	1382.51	1.25	1.00407		2.5	0.925951	2.5	0.840246		2.50003	1.1316	1.31299		2.5	3.33	1.51944	2.7325	1.09264	2.085	1.1564	2.58	1.26457	1.4425	1.25609		2.5	1.11632		2.5	0.8536	0.897828	0.852948	1.01959		2.5	0.912623	0.888436	0.887704	2.5	1.0624	1.17699		2.5	1.03101	0.930658	0.947376	2.5	0.867419
1.00003	0.936208	1380.99	1.5	0.987927		3	0.924719	3	0.835489		3.00003	1.09614	1.32317		3	1.4425	1.50542	2.085	0.996667	0.912	1.09729	0	1.27907	0	1.19057		3	1.1361		3	0.865042	0.897314	0.844454	1.02675		3	0.931289	0.886605	0.885988	3	1.06438	1.1896		3	1.03701	0.938705	0.950351	3	0.861659
1.1667	0.949208	1381.82	1.75	0.979474		3.5	0.924712	3.5	0.841055		3.50005	1.0433	1.34087		3.5	1.555	1.44402	2.352	0.99295	3.2675	1.13505	1.29	1.11546	3.3775	1.22057		3.5	1.2643		3.5	0.94275	0.925778	0.867199	1.01583		3.5	0.96524	0.883995	0.883389	3.5	1.07185	1.19165		3.5	1.03908	0.946019	0.954849	3.5	0.857361
1.33338	0.940126	1380.48	2	0.962034		4	0.925237	4	0.841563		4.00005	1.0186	1.34776		4	2.352	1.36703	0.645	0.975231	4.6505	1.25562	0	1.15842	1.29	1.25479		4	1.32357		4	1.01137	1.0026	0.893019	1.02025		4	1.02166	0.884373	0.883608	4	1.06971	1.19625		4	1.04493	0.950744	0.955092	4	0.857741
1.50005	0.926552	1378.13	2.25	0.927916		4.5	0.925674	4.5	0.843915		4.50005	1.06573	1.34028		4.5	3.2645	1.30929	1.29	1.0643	2.3525	1.29759	0.645	1.16048	5.799	1.41222		4.5	1.32611		4.5	1.01506	1.05382	0.990837	1.01072		4.5	1.03699	0.882624	0.881981	4.5	1.06372	1.19039		4.5	1.04393	0.955049	0.951977	4.5	0.861711
1.66672	0.931419	1372.82	2.5	0.909658		5	0.926283	5	0.849748		5.00007	1.11012	1.32857		5	5.5505	1.3273	7.2095	1.24828	1.555	1.29882	3.7595	1.13291	4.5945	1.35877		5	1.32604		5	1.00188	1.05109	1.07547	1.02304		5	1.0785	0.882645	0.882219	5	1.06204	1.19379		5	1.04048	0.962234	0.946189	5	0.86357
1.83338	0.899284	1369.26	2.75	0.903967		5.5	0.926047	5.5	0.856117		5.50007	1.13083	1.3338		5.5	3.7945	1.34468	5.225	1.22882	3.237	1.28937	3.7965	1.27046	2.7365	1.39917		5.5	1.29097		5.5	0.987874	1.05398	1.07731	1.00867		5.5	1.07338	0.879845	0.879137	5.5	1.06221	1.20157		5.5	1.03863	0.963644	0.942898	5.5	0.873754
2.00007	0.878596	1361.77	3	0.912359		6	0.926504	6	0.856613		6.00008	1.13887	1.34227		6	4.025	1.53058	2.7345	1.23847	1.4425	1.22903	4.0225	1.33412	1.8245	1.41755		6	1.22802		6	0.941923	1.04983	1.08033	1.01896		6	1.02573	0.881817	0.880777	6	1.05462	1.2126		6	1.03739	0.966642	0.943592	6	0.886986
2.16673	0.853649	1353.01	3.25	0.931101		6.5	0.926466	6.5	0.86897		6.50008	1.14048	1.34499		6.5	2.8825	1.54584	1.44	1.11885	1.4425	1.10473	1.935	1.36921	2.4695	1.36902		6.5	1.15019		6.5	0.992653	1.06197	1.07262	1.0015		6.5	1.01291	0.880492	0.879632	6.5	1.05301	1.20829		6.5	1.04692	0.967241	0.942727	6.5	0.896114
2.3334	0.841634	1345.67	3.5	0.950596		7	0.926498	7	0.903972		7.00008	1.13803	1.34647		7	2.845	1.54579	4.9245	1.08576	2.47	1.09774	1.557	1.34843	3.768	1.24638		7	1.12437		7	0.967633	0.994974	1.06118	0.998507		7	1.0273	0.876273	0.875667	7	1.06147	1.20189		7	1.0462	0.970805	0.943593	7	0.906881
2.50008	0.853574	1349.51	3.75	0.986657		7.5	0.928208	7.5	0.939242		7.5001	1.12788	1.34558		7.5	2.58	1.51102	0	1.00857	4.5595	1.13133	0.645	1.25786	3.267	1.23821		7.5	1.10832		7.5	0.938916	0.947597	1.02049	0.999926		7.5	1.03912	0.875343	0.875002	7.5	1.05977	1.20025		7.5	1.00833	0.964052	0.950053	7.5	0.915184
2.66675	0.878065	1345.49	4	1.039		8	0.9291	8	0.950349		8.0001	1.10839	1.34565		8	1.29	1.39303	4.1495	1.1465	3.2355	1.23367	3.3775	1.17407	3.267	1.25964		8	1.11542		8	0.989649	0.914141	0.930602	1.00432		8	1.05112	0.877336	0.876764	8	1.06654	1.18715		8	0.979181	0.943303	0.951752	8	0.922116
2.83342	0.916767	1349.39	4.25	1.05398		8.5	0.926964	8.5	0.946264		8.5001	1.06308	1.35359		8.5	3.8645	1.30398	3.1145	1.32953	2.737	1.31127	1.29	1.17471	5.062	1.31822		8.5	1.21115		8.5	0.99932	0.91681	1.02681	1.003		8.5	1.07204	0.880057	0.879503	8.5	1.07293	1.19281		8.5	0.968911	0.915703	0.952016	8.5	0.930768
3.0001	0.923415	1355.87	4.5	1.06267		9	0.926482	9	0.91423		9.00012	1.03846	1.35934		9	3.2355	1.27133	2.7345	1.35862	1.935	1.34683	4.15	1.1778	4.365	1.40998		9	1.32508		9	1.01761	0.982197	1.06137	1.01512		9	1.1052	0.879094	0.878642	9	1.07809	1.18337		9	0.9551	0.893625	0.947357	9	0.93855
3.16677	0.936545	1364.27	4.75	1.04264		9.5	0.927323	9.5	0.876237		9.50012	1.06799	1.35252		9.5	5.0495	1.37636	3.115	1.22014	1.4425	1.33285	5.21	1.21088	6.6455	1.40723		9.5	1.33312		9.5	0.989818	1.01611	1.07929	1.00939		9.5	1.12911	0.877994	0.877757	9.5	1.07606	1.18494		9.5	0.947866	0.886759	0.944758	9.5	0.942197
3.33343	0.946436	1365.45	5	1.04099		10	0.927794	10	0.851622		10.0001	1.11407	1.336		10	2.3525	1.49254	0	1.11166	2.352	1.25152	1.824	1.2923	5.062	1.33351		10	1.34387		10	0.9871	1.04839	1.09131	1.00968		10	1.10919	0.877329	0.876877	10	1.07794	1.18567		10	0.957265	0.893522	0.941292	10	0.945976
3.50012	0.939856	1369.37	5.25	1.01312		10.5	0.928517	10.5	0.836832		10.5001	1.133	1.32576		10.5	0	1.53011	2.202	1.0916	2.8825	1.12515	1.824	1.30636	3.649	1.29817		10.5	1.3032		10.5	0.981354	1.04318	1.0869	1.0131		10.5	1.04772	0.876967	0.876658	10.5	1.08168	1.19607		10.5	0.959028	0.900505	0.940229	10.5	0.946828
3.66678	0.939705	1371.53	5.5	0.984667		11	0.929578	11	0.829554		11.0001	1.14355	1.33159		11	3.38	1.4876	0.912	1.09891	3.4795	1.12852	0.645	1.3154	5.319	1.26127		11	1.21583		11	0.940401	1.03007	1.07183	1.011		11	1.0296	0.874823	0.874502	11	1.0796	1.20273		11	0.969781	0.904735	0.944445	11	0.951035
3.83345	0.937791	1376.44	5.75	0.966732		11.5	0.928693	11.5	0.831034		11.5001	1.14675	1.33933		11.5	0.912	1.42315	2.73	1.27831	6.0855	1.13307	4.484	1.18793	6.6985	1.24086		11.5	1.14128		11.5	0.965041	1.03158	1.05145	1.01938		11.5	1.0474	0.875909	0.875914	11.5	1.06438	1.21355		11.5	0.988768	0.914128	0.947726	11.5	0.9549
4.00013	0.929519	1370.29	6	0.975588		12	0.930326	12	0.830534		12.0001	1.14343	1.3377		12	0.912	1.31381	2.58	1.38093	3.4795	1.231	2.6845	1.12589	5.21	1.23207		12	1.11815		12	0.972174	0.968441	0.97909	1.01665		12	1.06157	0.876682	0.876891	12	1.07771	1.22196		12	0.999184	0.915063	0.944757	12	0.956634
4.1668	0.909971	1364.94	6.25	0.954007		12.5	0.93032	12.5	0.838172		12.5001	1.12883	1.33315		12.5	3.8645	1.33274	0	1.34576	3.2355	1.29432	2.885	1.14012	6.8735	1.29872		12.5	1.10692		12.5	0.962292	0.968517	0.950873	1.01285		12.5	1.0841	0.877107	0.8771	12.5	1.07497	1.22737		12.5	1.00415	0.914903	0.946581	12.5	0.960205
4.33347	0.882728	1357.08	6.5	0.940583		13	0.92877	13	0.85718		13.0002	1.10654	1.33319		13	3.2645	1.47092	3.5695	1.23964	2.8825	1.27033	2.885	1.14809	6.1095	1.36148		13	1.11672		13	0.990248	0.965977	0.941965	1.00432		13	1.11895	0.876808	0.876735	13	1.07598	1.22977		13	1.00585	0.91091	0.946558	13	0.964247
4.50015	0.860605	1341.48	6.75	0.956984		13.5	0.928778	13.5	0.890758		13.5002	1.08102	1.33589		13.5	5.4745	1.53243	2.202	1.17792	2.8825	1.25591	5.9615	1.1877	2.7325	1.37065		13.5	1.15505		13.5	0.964383	0.965686	0.943127	1.01231		13.5	1.13459	0.8758	0.87594	13.5	1.07589	1.22467		13.5	1.00389	0.911809	0.944486	13.5	0.964677
4.66682	0.843321	1331.36	7	0.979499		14	0.92893	14	0.929079		14.0002	1.07207	1.34562		14	4.1505	1.54844	3.33	1.20523	1.29	1.16868	2.7365	1.29191	5.21	1.34196		14	1.19644		14	0.94511	0.963265	0.934619	1.00402		14	1.12273	0.876123	0.876565	14	1.08099	1.2139		14	1.00738	0.910542	0.94808	14	0.941991
4.83348	0.853596	1333.52	7.25	1.03344		14.5	0.926516	14.5	0.942982		14.5002	1.10143	1.34873		14.5	1.4425	1.54376	4.6505	1.28725	3.115	1.07726	0.645	1.30541	2.7325	1.30764		14.5	1.16174		14.5	0.983499	0.966167	0.961724	1.00359		14.5	1.05543	0.878737	0.878524	14.5	1.07609	1.20418		14.5	1.00724	0.92471	0.944195	14.5	0.940645
5.00017	0.870581	1339.07	7.5	1.06422		15	0.92738	15	0.934016		15.0002	1.13157	1.33887		15	1.935	1.40197	1.935	1.30118	4.6505	1.11718	2.4695	1.28673	4.365	1.21503		15	1.12412		15	0.986845	1.00867	1.04247	1.00877		15	1.05605	0.876896	0.877124	15	1.0705	1.20135		15	1.0023	0.924975	0.939529	15	0.943127
5.16683	0.891099	1348.65	7.75	1.05833		15.5	0.927448	15.5	0.917341		15.5002	1.14638	1.33727		15.5	4.4845	1.4512	1.557	1.2499	2.9495	1.176	0.645	1.16702	5.513	1.16895		15.5	1.10911		15.5	0.986092	1.05362	1.07349	1.00625		15.5	1.07573	0.879965	0.879997	15.5	1.0646	1.18899		15.5	0.995681	0.926381	0.937217	15.5	0.947081
5.3335	0.919534	1357.83	8	1.06039		16	0.928216	16	0.878813		16.0002	1.15528	1.34131		16	6.45	1.47539	2.085	1.12313	5.5145	1.27193	3.768	1.1108	3.864	1.17913		16	1.10518		16	0.966817	1.03517	1.07713	1.00394		16	1.0853	0.879487	0.879271	16	1.0642	1.18826		16	1.00045	0.93278	0.93758	16	0.949771
5.50017	0.928125	1362.5	8.25	1.0509		16.5	0.927818	16.5	0.83863		16.5002	1.15437	1.35695		16.5	2.3525	1.48838	2.845	1.03566	1.935	1.29474	6.583	1.11076	8.0345	1.34795		16.5	1.10834		16.5	0.97594	1.03093	1.07659	1.00126		16.5	1.10765	0.881207	0.881177	16.5	1.06623	1.18743		16.5	0.998109	0.936013	0.938433	16.5	0.956567
5.66685	0.920282	1360.66	8.5	1.06268		17	0.928709	17	0.82728		17.0002	1.13857	1.36404		17	1.935	1.41454	3.2645	1.0555	1.29	1.28653	3.267	1.1899	4.15	1.33879		17	1.10617		17	0.975849	1.03083	1.07448	0.998939		17	1.14123	0.881681	0.881902	17	1.06588	1.19202		17	1.01972	0.93791	0.940297	17	0.962933
5.83352	0.933017	1360.68	8.75	1.04356		17.5	0.930002	17.5	0.824084		17.5002	1.12279	1.35964		17.5	3.2645	1.3666	3.3815	1.27072	1.935	1.17935	3.1145	1.31586	2.202	1.3702		17.5	1.10661		17.5	0.981401	0.977135	1.07408	0.989913		17.5	1.16885	0.882261	0.881848	17.5	1.06095	1.19268		17.5	1.03176	0.942781	0.941079	17.5	0.969609
6.00018	0.916173	1364.59	9	0.960966		18	0.928375	18	0.827841		18.0002	1.11107	1.34681		18	2.685	1.35787	3.305	1.32403	1.29	1.03577	4.327	1.3588	1.935	1.33356		18	1.10252		18	0.960077	0.959586	1.03934	0.993989		18	1.17495	0.881039	0.881205	18	1.05119	1.19667		18	1.04366	0.948281	0.940545	18	0.978199
6.16687	0.915381	1363.98	9.25	0.976475		18.5	0.926523	18.5	0.833033		18.5002	1.07846	1.33211		18.5	4.5615	1.34974	1.29	1.35817	5.55	1.08582	2.7325	1.36168	3.649	1.21099		18.5	1.10501		18.5	0.927841	0.926137	0.964805	1.00309		18.5	1.13373	0.884441	0.884217	18.5	1.0535	1.19552		18.5	1.05236	0.957921	0.940294	18.5	0.983484
6.33353	0.88722	1356.84	9.5	0.961161		19	0.927267	19	0.840995		19.0002	1.09821	1.33765		19	3.4825	1.49339	2.2	1.25414	2.3525	1.12047	2.0875	1.26365	4.985	1.15885		19	1.10462		19	0.933018	0.919282	0.909376	0.999822		19	1.06384	0.880899	0.880764	19	1.05171	1.19093		19	1.05079	0.959945	0.938457	19	0.988805
6.5002	0.868949	1348.44	9.75	0.921236		19.5	0.927309	19.5	0.841733		19.5003	1.14689	1.36027		19.5	2.737	1.543	4.0995	1.1031	4.4845	1.27893	1.557	1.18515	4.561	1.17317		19.5	1.10602		19.5	0.936938	0.982163	0.992826	1.00759		19.5	1.07214	0.876797	0.876823	19.5	1.05994	1.18674		19.5	1.04505	0.954701	0.937246	19.5	0.993732
6.66688	0.847467	1335.13	10	0.939525		20	0.926482	20	0.834731		20.0003	1.16535	1.36429		20	0.912	1.51827	3.33	1.09906	2.3525	1.30028	3.649	1.21482	8.781	1.31223		20	1.09402		20	0.978428	0.986917	1.0403	1.01296		20	1.09169	0.878939	0.878285	20	1.06404	1.18311		20	1.03953	0.947844	0.932562	20	0.985976
6.83355	0.828705	1334.11	10.25	0.948355		20.5	0.928571	20.5	0.832789		20.5003	1.16683	1.35792		20.5	1.935	1.49938	4.515	1.11646	2.737	1.29426	3.768	1.25224	9.239	1.36868		20.5	1.10405		20.5	0.979306	0.9752	1.03319	1.0101		20.5	1.10505	0.876723	0.876514	20.5	1.06976	1.17881		20.5	1.03672	0.953374	0.932125	20.5	0.973702
7.00022	0.842194	1336.25	10.5	0.962232		21	0.927875	21	0.837731		21.0003	1.16811	1.34627		21	1.29	1.35015	3.3295	1.26387	5.0605	1.2146	3.482	1.35366	6.45	1.33205		21	1.10176		21	0.928121	1.00304	1.05983	1.00113		21	1.12213	0.873577	0.873389	21	1.07475	1.17879		21	1.04028	0.966959	0.928071	21	0.972291
7.1669	0.856621	1346.55	10.75	1.00129		21.5	0.928501	21.5	0.850974		21.5003	1.16508	1.33311		21.5	4.4845	1.34044	2.58	1.39119	3.3775	1.11621	4.15	1.394	1.824	1.33514		21.5	1.09415		21.5	0.914513	1.00768	1.04972	1.005		21.5	1.15181	0.871419	0.87085	21.5	1.08195	1.17988		21.5	1.03088	0.969286	0.92751	21.5	0.972447
7.33357	0.889359	1356.46	11	1.02223		22	0.927387	22	0.880139		22.0003	1.165	1.3385		22	2.47	1.34085	2.58	1.39263	3.7655	1.0733	4.15	1.37903	1.29	1.17397		22	1.09287		22	0.983145	0.962376	0.983008	0.992622		22	1.17002	0.873204	0.872655	22	1.09201	1.1827		22	0.984332	0.966699	0.929706	22	0.978841
7.50023	0.911987	1358.37	11.25	1.03676		22.5	0.930353	22.5	0.916408		22.5003	1.15898	1.35471		22.5	3.5295	1.50062	3.225	1.36821	3.3295	1.08073	3.267	1.32343	2.4695	1.17794		22.5	1.09561		22.5	0.965922	0.974587	0.959055	0.996585		22.5	1.16771	0.871993	0.871937	22.5	1.09417	1.19169		22.5	0.965424	0.942092	0.931578	22.5	0.986774
7.66692	0.928725	1357.71	11.5	1.03522		23	0.92903	23	0.947636		23.0003	1.11975	1.3605		23	0.645	1.58391	4.0795	1.1669	5.6895	1.203	5.2395	1.22332	5.298	1.21045		23	1.09625		23	0.988663	0.963717	0.903796	0.994212		23	1.13692	0.866327	0.866935	23	1.09834	1.2092		23	0.937492	0.916459	0.927947	23	0.994397
7.83358	0.931506	1360.88	11.75	1.03438		23.5	0.928426	23.5	0.947267		23.5003	1.0858	1.35588		23.5	0.645	1.5786	2.6845	1.11273	2.58	1.2884	1.557	1.18428	12.4355	1.14973		23.5	1.09144		23.5	0.965256	0.962912	0.912084	0.993495		23.5	1.06464	0.867672	0.867924	23.5	1.09809	1.22715		23.5	0.936813	0.903003	0.910863	23.5	1.00196
8.00025	0.936451	1362.93	12	1.02798		24	0.928323	24	0.912318		24.0003	1.1195	1.34563		24	1.29	1.57475	5.2995	1.10379	2.4695	1.28671	3.864	1.18705	5.799	1.14997		24	1.08918		24	0.910172	0.929719	0.858575	1.00315		24	1.0726	0.867998	0.868063	24	1.09854	1.23935		24	0.933968	0.904824	0.89674	24	1.00884
8.16693	0.929778	1362.12	12.25	1.00595		24.5	0.926738	24.5	0.873492		24.5003	1.16252	1.33497		24.5	4.7095	1.42168	4.3655	1.18932	2.085	1.14139	6.45	1.26374	7.355	1.24688		24.5	1.08856		24.5	0.959286	0.967327	0.868111	0.995895		24.5	1.09678	0.868431	0.868539	24.5	1.09312	1.2443		24.5	0.947505	0.90956	0.899024	24.5	1.01284
8.3336	0.933367	1359.62	12.5	0.970744		25	0.926897	25	0.851617		25.0003	1.17518	1.34597		25	12.9	1.19857	4.4845	1.36131	1.29	1.06173	3.267	1.3075	10.4	1.24307		25	1.08087		25	0.98759	1.015	0.881447	1.00719		25	1.11412	0.86849	0.868254	25	1.09083	1.24097		25	0.963127	0.920402	0.911528	25	1.01887
8.50027	0.903687	1358.7	12.75	0.913621		25.5	0.926818	25.5	0.835985		25.5003	1.17817	1.35654		25.5	2.0875	1.14427	4.1025	1.38567	3.225	1.03988	4.651	1.3486	12.249	1.20693		25.5	1.07278		25.5	1.00127	1.03055	0.969969	1.00516		25.5	1.14319	0.870521	0.870193	25.5	1.0784	1.22452		25.5	0.977177	0.934026	0.926425	25.5	1.02205
8.66695	0.886519	1356.47	13	0.903507		26	0.928836	26	0.827346		26.0003	1.18079	1.35258		26	7.525	1.19551	3.7675	1.33731	5.5135	1.10291	4.079	1.25314	10.4	1.09512		26	1.07593		26	0.99183	1.05973	1.03696	1.00244		26	1.17489	0.868641	0.868601	26	1.08132	1.20395		26	0.989944	0.931506	0.927903	26	1.02275
8.83362	0.87038	1342.13	13.25	0.911716		26.5	0.929813	26.5	0.82107		26.5003	1.17292	1.34744		26.5	13.474	1.33148	6.1095	1.16635	4.9385	1.12984	12.2005	1.1557	9.851	1.18255		26.5	1.07949		26.5	0.951493	1.03976	1.02949	1.009		26.5	1.19536	0.867145	0.867433	26.5	1.07085	1.17917		26.5	0.994685	0.935997	0.920069	26.5	1.02691
9.00028	0.840316	1336.55	13.5	0.920711		27	0.931745	27	0.819492		27.0004	1.14637	1.33802		27	5.8845	1.33412	4.2605	1.13605	6.0855	1.29119	7.5355	1.08614	7.6035	1.3044		27	1.13214		27	0.937141	1.0355	1.0466	1.00783		27	1.17781	0.867801	0.86802	27	1.07533	1.17689		27	0.992558	0.932844	0.915608	27	1.02966
9.16695	0.839363	1334.98	13.75	0.937602		27.5	0.932416	27.5	0.826919		27.5004	1.11823	1.34019		27.5	6.7635	1.30958	3.8645	1.10496	5.4715	1.31727	8.26	1.15475	4.4045	1.32631		27.5	1.22457		27.5	0.990767	0.964035	1.04529	1.00666		27.5	1.10519	0.864092	0.864051	27.5	1.07941	1.18223		27.5	1.00145	0.934226	0.908198	27.5	1.03601
9.33363	0.839664	1346.2	14	0.974257		28	0.932016	28	0.832883		28.0004	1.10771	1.34974		28	6.3595	1.22762	7.2095	1.32075	2.8825	1.35134	6.533	1.16534	2.885	1.3081		28	1.20975		28	0.92792	0.94429	0.979606	1.00416		28	1.07162	0.860542	0.860506	28	1.07941	1.18602		28	1.01306	0.945655	0.911079	28	1.03903
9.5003	0.862503	1349.36	14.25	0.994697		28.5	0.929268	28.5	0.839945		28.5004	1.12571	1.3477		28.5	4.595	1.18642	4.0795	1.36444	3.797	1.23196	2.3545	1.30975	0.645	1.26236		28.5	1.15142		28.5	0.919646	0.958735	0.913087	1.01009		28.5	1.09681	0.861457	0.86132	28.5	1.08619	1.18211		28.5	1.02414	0.954553	0.914998	28.5	1.04232
9.66697	0.891082	1350.74	14.5	1.00405		29	0.929801	29	0.859903		29.0004	1.15801	1.34778		29	5.8005	1.19866	1.822	1.36812	2.6845	1.149	1.557	1.35053	6.0865	1.11028		29	1.10718		29	0.9411	0.914053	0.911664	1.00766		29	1.12098	0.864783	0.864632	29	1.08901	1.17908		29	1.02602	0.962401	0.91814	29	1.04712
9.83365	0.909585	1356.13	14.75	1.00392		29.5	0.929525	29.5	0.879696		29.5004	1.17813	1.33919		29.5	5.2105	1.31118	6.455	1.27861	4.0795	1.11425	1.557	1.34687	5.4085	1.13167		29.5	1.10124		29.5	0.918071	0.91	0.890464	1.01098		29.5	1.15786	0.866707	0.866363	29.5	1.09684	1.17947		29.5	1.03189	0.970975	0.92486	29.5	1.05018
10.0003	0.921348	1363.34	15	1.01451		30	0.928524	30	0.903588		30.0004	1.18422	1.33562		30	4.1495	1.37586	5.0605	1.12954	5.9645	1.13457	4.651	1.19773	4.15	1.14635		30	1.08845		30	0.902744	0.896557	0.846793	1.00924		30	1.19235	0.867697	0.86733	30	1.10373	1.18858		30	1.03462	0.97051	0.925783	30	1.03827
10.167	0.91595	1370.41	15.25	1.01097		30.5	0.930418	30.5	0.913099		30.5004	1.18382	1.34366		30.5	4.9385	1.33172	3.2675	1.06981	3.5295	1.20261	6.6455	1.11545	6.1095	1.16345		30.5	1.08453		30.5	0.880432	0.907554	0.824141	0.998499		30.5	1.21171	0.864838	0.86432	30.5	1.09371	1.20316		30.5	1.04094	0.96787	0.923689	30.5	1.02688
10.3337	0.908288	1373.62	15.5	0.990359		31	0.932082	31	0.912529		31.0004	1.17413	1.35297		31	6.986	1.22865	5.5135	1.14486	2.085	1.35669	8.322	1.15303	4.6675	1.32343		31	1.08506		31	0.881007	0.939122	0.801519	1.00803		31	1.19728	1.14369	0.863291	31	1.10028	1.21908		31	1.05121	0.971632	0.922069	31	1.02928
10.5003	0.893799	1366.24	15.75	0.969441		31.5	0.932919	31.5	0.89696		31.5004	1.15318	1.35523		31.5	9.5935	1.16478	4.9055	1.30284	6.8625	1.3254	5.621	1.16922	3.1145	1.31773		31.5	1.07781		31.5	0.958669	0.93718	0.835351	1.00065		31.5	1.1352	1.13121	0.865503	31.5	1.09663	1.23108		31.5	1.04854	0.973671	0.918307	31.5	1.03226
10.667	0.878039	1359.58	16	0.921997		32	0.933816	32	0.876988		32.0004	1.13341	1.35255		32	6.8735	1.14946	2.085	1.33177	12.77	1.09296	6.533	1.17603	3.482	1.32674		32	1.08408		32	0.949334	0.92921	0.842952	0.999332		32	1.08299	1.08135	0.864173	32	1.09693	1.23627		32	1.06452	0.977647	0.921851	32	1.03478
10.8337	0.86388	1349.34	16.25	0.89085		32.5	0.933926	32.5	0.849439		32.5004	1.12144	1.34732		32.5	9.472	1.24177	2.885	1.34356	1.824	1.06671	8.385	1.21402	5.769	1.22435		32.5	1.09604		32.5	0.918276	0.946148	0.870586	0.998735		32.5	1.09931	1.04423	0.864231	32.5	1.09114	1.23389		32.5	1.07133	0.978191	0.919245	32.5	1.03785
11.0003	0.840498	1329.65	16.5	0.844843		33	0.93072	33	0.829167		33.0004	1.12468	1.34135		33	7.2335	1.40152	4.651	1.1826	11.022	1.02354	2.0875	1.25932	1.29	1.12366		33	1.16705		33	0.93237	1.04515	0.913231	0.999589		33	1.11075	1.03365	0.861563	33	1.09349	1.21529		33	1.06814	0.981391	0.922423	33	1.04687
11.167	0.833243	1318.26	16.75	0.851678		33.5	0.929997	33.5	0.822447		33.5004	1.15232	1.33715		33.5	9.607	1.42189	4.079	1.01385	8.26	1.08164	6.1735	1.15684	1.824	1.08755		33.5	1.20099		33.5	0.93423	1.05727	0.952764	1.00405		33.5	1.12633	1.04571	0.859247	33.5	1.0837	1.18971		33.5	1.0654	0.970989	0.925098	33.5	1.06047
11.3337	0.83345	1317.95	17	0.869864		34	0.928283	34	0.813705		34.0004	1.17415	1.34185		34	5.16	1.40175	4.651	1.02817			7.552	1.1452	2.58	1.10133		34	1.17908		34	0.935132	1.09373	1.0332	1.01286		34	1.15432	1.07102	0.859841	34	1.09302	1.15322		34	1.07686	0.970418	0.928872	34	1.0603
11.5004	0.85559	1326.63	17.25	0.888289		34.5	0.927795	34.5	0.804384		34.5004	1.18299	1.35089		34.5	4.3645	1.27466	6.947	1.05747			4.327	1.13258	4.079	1.12283		34.5	1.16316		34.5	0.92904	1.08211	1.06791	1.01485		34.5	1.19648	1.10491	0.859141	34.5	1.0906	1.14794		34.5	1.0687	0.972207	0.926576	34.5	1.06782
11.667	0.887704	1339.23	17.5	0.861086		35	0.929185	35	0.806232		35.0005	1.1865	1.35415		35	6.015	1.19422	5.769	1.11739			8.088	1.10098	5.769	1.31656		35	1.15496		35	0.96041	1.07163	1.07436	1.0215		35	1.21969	1.14003	0.859656	35	1.08993	1.1609		35	1.07151	0.973351	0.926231	35	1.0693
11.8337	0.917225	1344.1	17.75	0.859119		35.5	0.933102	35.5	0.807116		35.5005	1.18364	1.34887														35.5	1.14683		35.5	0.973685	1.01361	1.01251	1.02315		35.5	1.20667	1.15173	0.860335	35.5	1.08542	1.17814		35.5	1.02923	0.961753	0.919893	35.5	1.07585
12.0004	0.924433	1347.96	18	0.843946		36	0.935178	36	0.815648		36.0005	1.17754	1.34299														36	1.13133		36	1.01422	0.976022	0.966946	1.0242		36	1.12017	1.13623	0.863152	36	1.08684	1.18595		36	1.00259	0.941735	0.914788	36	1.07887
12.167	0.93696	1354.18	18.25	0.853406		36.5	0.936601	36.5	0.835645		36.5005	1.15755	1.3368														36.5	1.12574		36.5	1.0301	0.954075	0.964501	1.02797		36.5	1.09849	1.08251	0.863767	36.5	1.08226	1.1909		36.5	0.971823	0.92864	0.911052	36.5	1.0608
12.3337	0.930661	1355.27	18.5	0.85115		37	0.934616	37	0.867814		37.0005	1.11108	1.34677														37	1.11486		37	1.06565	0.963019	0.970837	1.02051		37	1.12215	1.05792	0.866011	37	1.07863	1.18976		37	0.982577	0.925242	0.906565	37	1.05324
12.5004	0.933227	1355.32	18.75	0.853621		37.5	0.931652	37.5	0.897306		37.5005	1.11269	1.35006														37.5	1.13071		37.5	1.06291	0.972789	0.966903	0.998997		37.5	1.1323	1.05418	0.865923	37.5	1.0843	1.17976		37.5	0.981677	0.925751	0.909004	37.5	1.05691
12.6671	0.940761	1355.64	19	0.853259		38	0.930044	38	0.919216		38.0005	1.15271	1.35336														38	1.14713		38	1.07565	1.04287	1.02165	1.00086		38	1.15359	1.07101	0.866138	38	1.09507	1.16735		38	0.980829	0.936506	0.912933	38	1.06132
12.8337	0.927233	1349.15	19.25	0.869741		38.5	0.927673	38.5	0.907625		38.5005	1.17982	1.34955														38.5	1.18328		38.5	1.04526	1.0591	1.02941	1.00531		38.5	1.1767	1.10295	0.868752	38.5	1.09009	1.16566		38.5	0.981965	0.943941	0.918186	38.5	1.06617
13.0004	0.91711	1346.73	19.5	0.86439		39	0.929531	39	0.880999		39.0005	1.18714	1.33549														39	1.18101		39	0.947559	1.09097	1.09692	1.01769		39	1.2065	1.13329	0.868934	39	1.08907	1.16957		39	0.984909	0.946019	0.914312	39	1.07124
13.1671	0.890579	1339.83	19.75	0.878091		39.5	0.930345	39.5	0.841221		39.5005	1.18876	1.33529														39.5	1.17018		39.5	0.937863	1.11792	1.13098	1.02357		39.5	1.22377	1.15958	0.8696	39.5	1.09411	1.17378		39.5	0.987646	0.942199	0.914086	39.5	1.08034
13.3338	0.882165	1331	20	0.854577		40	0.93101	40	0.816216		40.0005	1.18833	1.34573														40	1.1591		40	0.923679	1.1079	1.10992	1.02788		40	1.20701	1.16839	0.867045	40	1.09187	1.18001		40	1.00134	0.941729	0.909437	40	1.09306
13.5004	0.849109	1325.44	20.25	0.860935		40.5	0.933449	40.5	0.798881		40.5005	1.18415	1.34904														40.5	1.11994		40.5	0.925698	1.08837	1.06185	1.02916		40.5	1.13877	1.14991	0.868788	40.5	1.07762	1.18252		40.5	1.01868	0.955134	0.906901	40.5	1.10301
13.6671	0.834007	1312.48	20.5	0.837279		41	0.937886	41	0.800801		41.0005	1.17672	1.34628														41	1.10356		41	0.963014	1.10965	0.985709	1.02886		41	1.10566	1.09924	0.869006	41	1.085	1.18727		41	1.02917	0.968413	0.909607	41	1.09579
13.8338	0.822033	1304.69	20.75	0.846802		41.5	0.935941	41.5	0.812808		41.5005	1.14091	1.3404														41.5	1.09912		41.5	1.05786	1.04272	0.96569	1.01714		41.5	1.12792	1.07452	0.869269	41.5	1.0769	1.18613		41.5	1.03894	0.979823	0.910983	41.5	1.09111
14.0005	0.839972	1308.26	21	0.871846		42	0.935877	42	0.830557		42.0005	1.1074	1.33381														42	1.08504		42	1.06896	0.956497	0.935763	1.00751		42	1.14123	1.07227	0.867586	42	1.08501	1.17888		42	1.04103	0.990709	0.913969	42	1.09448
14.1671	0.871155	1317.18	21.25	0.879998		42.5	0.9337	42.5	0.860591		42.5005	1.13007	1.33174														42.5	1.09202		42.5	1.05424	0.965322	0.993022	1.0039		42.5	1.15803	1.08489	0.865968	42.5	1.0894	1.16742		42.5	1.05035	0.995313	0.918129	42.5	1.10184
14.3338	0.893904	1323.47	21.5	0.858008		43	0.929274	43	0.895835		43.0005	1.17424	1.34251														43	1.10395		43	1.10245	0.980272	1.01317	1.00612		43	1.1899	1.11706	0.869493	43	1.09171	1.15734		43	1.05866	1.00521	0.92474	43	1.09769
14.5005	0.910667	1332.46	21.75	0.857225		43.5	0.928696	43.5	0.924828		43.5005	1.18489	1.35025														43.5	1.14102		43.5	1.05056	1.04601	1.04829	1.01248		43.5	1.23029	1.15068	0.873564	43.5	1.09251	1.15245		43.5	1.06768	1.02008	0.929364	43.5	1.09957
14.6671	0.921601	1339.85	22	0.855001		44	0.929435	44	0.930975		44.0005	1.18828	1.34754														44	1.16102		44	0.969399	1.09051	1.07755	1.02223		44	1.24141	1.178	0.871388	44	1.09499	1.15549		44	1.084	1.03322	0.929479	44	1.10404
14.8338	0.919624	1343.37	22.25	0.842479		44.5	0.932946	44.5	0.928541		44.5006	1.19189	1.35087														44.5	1.13805		44.5	0.946201	1.09556	1.13093	1.027		44.5	1.19901	1.17921	0.871536	44.5	1.10715	1.16455		44.5	1.08667	1.03523	0.933511	44.5	1.10724
15.0005	0.930495	1351.25	22.5	0.843602		45	0.939082	45	0.915401		45.0006	1.19119	1.34739														45	1.10512		45	0.929634	1.07672	1.11884	1.03575		45	1.11535	1.14251	0.87197	45	1.10658	1.18163		45	1.09201	1.04299	0.934238	45	1.11046
15.1671	0.925346	1358.99	22.75	0.875589		45.5	0.942667	45.5	0.882188		45.5006	1.18665	1.35193														45.5	1.08679		45.5	0.952697	1.05528	1.03288	1.03784		45.5	1.12861	1.09839	0.874809	45.5	1.09184	1.20289		45.5	1.09875	1.04307	0.935056	45.5	1.11682
15.3338	0.929126	1355.86	23	0.868431		46	0.940882	46	0.85303																		46	1.08327		46	1.01456	1.01229	0.978003	1.04232		46	1.14577	1.08195	0.876936	46	1.10988	1.22357		46	1.10009	1.03759	0.936379	46	1.1261
15.5005	0.91813	1342.24	23.25	0.870226		46.5	0.935894	46.5	0.838629																		46.5	1.08297		46.5	1.03698	0.983487	0.937077	1.03211		46.5	1.16265	1.07508	0.875519	46.5	1.10508	1.23651		46.5	1.09345	1.03449	0.934235	46.5	1.13345
15.6672	0.894531	1327.81	23.5	0.846197		47	0.932011	47	0.835485																		47	1.08708		47	1.07334	1.0081	0.931015	1.01328		47	1.18332	1.09504	0.87421	47	1.10306	1.24108		47	1.08346	1.01602	0.934609	47	1.13911
15.8338	0.873125	1312.93	23.75	0.858526		47.5	0.930207	47.5	0.825301																		47.5	1.09835		47.5	1.08302	1.06713	0.978293	1.00865		47.5	1.21788	1.13026	0.873061	47.5	1.09232	1.23563		47.5	1.08272	1.00331	0.931399	47.5	1.14355
16.0005	0.86503	1308.9	24	0.847957		48	0.929068	48	0.917656																		48	1.14741		48	1.0725	1.07331	1.07409	1.01803		48	1.25197	1.16445	0.866285	48	1.0903	1.20875		48	1.05076	1.00076	0.925907	48	1.14707
16.1672	0.852757	1313.87	24.25	0.866313		48.5	0.934543	48.5	0.898861																		48.5	1.1902		48.5	0.999015	1.08145	1.09265	1.01943		48.5	1.26153	1.18522	0.860792	48.5	1.08705	1.17731		48.5	1.00366	0.976347	0.919496	48.5	1.15143
16.3338	0.872964	1314.72	24.5	0.860242		49	0.938857	49	0.85873																		49	1.21297		49	0.991932	1.09359	1.09143	1.03476		49	1.21573	1.18201	0.860222	49	1.06661	1.13983		49	0.968572	0.957522	0.917927	49	1.15169
16.5005	0.899321	1312.58	24.75	0.865509		49.5	0.941235	49.5	0.81957																		49.5	1.16806		49.5	0.958034	1.10291	1.0836	1.03836		49.5	1.14103	1.14099	0.854894	49.5	1.06971	1.13243		49.5	0.959711	0.958194	0.911424	49.5	1.15508
16.6672	0.908617	1318.81	25	0.84297		50	0.941048	50	0.803035																		50	1.15648		50	0.947765	1.10762	1.09442	1.04023		50	1.14199	1.0907	0.855452	50	1.07236	1.14695		50	0.982117	0.960667	0.915237	50	1.15913
16.8339	0.919603	1324.37	25.25	0.855703		50.5	0.937799	50.5	0.809195																		50.5	1.14554		50.5	0.951072	1.05998	1.06104	1.04395		50.5	1.16754	1.07018	0.853546	50.5	1.0645	1.15361		50.5	1.00237	0.966956	0.921308
17.0005	0.924541	1331.59	25.5	0.866091		51	0.934687	51	0.828928																		51	1.12423		51	1.05009	1.00851	0.99284	1.04541		51	1.17611	1.07826	0.851403	51	1.0752	1.15204		51	1.01539	0.979173	0.928973
17.1672	0.916504	1332.89	25.75	0.861466		51.5	0.934791	51.5	0.862421																		51.5	1.11329		51.5	1.09958	0.988159	0.96858	1.02304		51.5	1.20049	1.10925	0.850873	51.5	1.08298	1.1468		51.5	1.04265	0.987282	0.933601
17.3339	0.910947	1333.76	26	0.853192		52	0.930719	52	0.915927																		52	1.10841		52	1.10285	1.01623	0.961091	1.01493		52	1.23572	1.14161	0.851646	52	1.09316	1.13964		52	1.06269	0.987127	0.934957
17.5005	0.896298	1326.51	26.25	0.873212		52.5	0.932994	52.5	0.933265																		52.5	1.0979		52.5	1.08018	1.06646	1.03333	1.01216		52.5	1.26786	1.17164	0.848697	52.5	1.11055	1.13989		52.5	1.0773	0.995182	0.934569
17.6672	0.876813	1313.91	26.5	0.879294		53	0.937058	53	0.930264																		53	1.0862		53	1.02412	1.10147	1.06392	1.00943		53	1.25126	1.17955	0.847933	53	1.1135	1.13802		53	1.07928	1.00786	0.934647
17.8339	0.859289	1297.32	26.75	0.876011		53.5	0.940865	53.5	0.921139																		53.5	1.07598		53.5	0.990111	1.10469	1.0638	1.02216		53.5	1.18922	1.1644	0.84836	53.5	1.11949	1.14587		53.5	1.04131	1.01271	0.929809
18.0006	0.827356	1282.47	27	0.870146		54	0.94152	54	0.879714																		54	1.07792		54	0.945069	1.13527	1.09869	1.04427		54	1.1532	1.11272	0.84852	54	1.12958	1.1685		54	1.02312	0.996612	0.932033
18.1673	0.837127	1280.31	27.25	0.856142		54.5	0.940756	54.5	0.844471																		54.5	1.06905		54.5	0.932583	1.1089	1.08369	1.04961		54.5	1.1813	1.08328	0.850836	54.5	1.12855	1.20505		54.5	1.01877	0.998944	0.930171
18.3339	0.858159	1280.23	27.5	0.870879		55	0.941253	55	0.821344																		55	1.06995		55	0.965827	1.09328	1.10236	1.04875		55	1.19438	1.08543	0.848885	55	1.12216	1.23251		55	1.01521	1.01129	0.934911
18.5006	0.904128	1286.54	27.75	0.862511		55.5	0.93997	55.5	0.823497																		55.5	1.27066		55.5	1.05545	1.04582	1.00173	1.04717		55.5	1.21629	1.10707	0.847248	55.5	1.11755	1.24494		55.5	1.02454	1.02077	0.94036
18.6673	0.910624	1291.38	28	0.860092		56	0.93622	56	0.8387																		56	1.15707		56	1.09643	0.996492	0.968938	1.04953		56	1.25634	1.13936	0.84757	56	1.09996	1.2456		56	1.04188	1.01724	0.94388
18.8339	0.929896	1295.97	28.25	0.844566		56.5	0.936758	56.5	0.867891																		56.5	1.20503		56.5	1.09914	1.0049	1.00445	1.03671		56.5	1.28765	1.16972	0.845079	56.5	1.08066	1.23258		56.5	1.07237	1.00798	0.947776
19.0006	0.920749	1305.39	28.5	0.888752		57	0.936073	57	0.890374																		57	1.23072		57	1.09196	1.06479	1.0126	1.0143		57	1.28696	1.1909	0.844665	57	1.07644	1.20434		57	1.07535	1.00462	0.946771
19.1673	0.93256	1312.9	28.75	0.852415		57.5	0.936065	57.5	0.915464																		57.5	1.25048		57.5	1.09694	1.08497	1.06	1.00979		57.5	1.23791	1.18971	0.844226	57.5	1.0785	1.15278		57.5	1.08192	1.003	0.942095
19.334	0.919851	1317.41	29	0.878378		58	0.93617	58	0.936848																		58	1.14967		58	1.02559	1.11188	1.08696	1.01317		58	1.16976	1.15123	0.843008	58	1.08948	1.1096		58	1.09125	1.00634	0.942016
19.5006	0.926556	1319.26				58.5	0.936893	58.5	0.942232																		58.5	1.20683		58.5	0.957678	1.11241	1.10058	1.02735		58.5	1.18627	1.10238	0.843266	58.5	1.08953	1.10673		58.5	1.08807	1.01149	0.941094
19.6673	0.935523	1317.03				59	0.939851	59	0.937856																		59	1.13084		59	0.945673	1.11015	1.08388	1.03231		59	1.21	1.09081	0.842405	59	1.08531	1.13117		59	1.06772	1.01765	0.936671
19.834	0.893211	1311.69				59.5	0.942391	59.5	0.908339																		59.5	1.093		59.5	1.01153	1.114	1.05998	1.04099		59.5	1.21611	1.10591	0.840846	59.5	1.09526	1.15809		59.5	1.04986	1.02043	0.937363
20.0006	0.879456	1296.11				60	0.941922	60	0.889234																		60	1.08358		60	1.04248	1.06194	0.994146	1.04388		60	1.22765	1.13554	0.840415	60	1.09647	1.16879		60	1.04536	1.02015	0.939064
20.1673	0.851466	1273.44				60.5	0.941589	60.5	0.87723																		60.5	1.11495		60.5	1.07251	1.00731	0.985497	1.05051		60.5	1.23621	1.15891	0.837494	60.5	1.10407	1.17221		60.5	1.04809	1.01353	0.936918
20.334	0.833802	1255.63				61	0.938777	61	0.856645																		61	1.09317		61	1.0973	0.977497	0.955587	1.04936		61	1.23868	1.17373	0.839236	61	1.10902	1.1761		61	1.06109	1.01192	0.940184
20.5007	0.840967	1253.15				61.5	0.9342	61.5	0.863085																		61.5	1.07417		61.5	1.08052	1.03645	0.98156	1.04228		61.5	1.22393	1.17195	0.839272	61.5	1.1176	1.17977		61.5	1.07752	1.01214	0.939001
20.6673	0.868172	1260.61				62	0.931109	62	0.880665																		62	1.07079		62	1.10094	1.1125	1.05187	1.02748		62	1.20096	1.14754	0.837803	62	1.11773	1.18751		62	1.09204	1.01737	0.940976
20.834	0.88628	1268.41				62.5	0.931289	62.5	0.908212																		62.5	1.06753		62.5	1.06652	1.11083	1.11552	1.01191		62.5	1.20484	1.1181	0.838027	62.5	1.11324	1.19766		62.5	1.08544	1.01519	0.938123
21.0007	0.911885	1271.29				63	0.931623	63	0.937436																		63	1.07304		63	0.968913	1.10254	1.13633	1.0235		63	1.21068	1.11443	0.839063	63	1.10152	1.20728		63	1.08458	1.01094	0.941917
21.1673	0.910776	1279.71				63.5	0.936807	63.5	0.960438																		63.5	1.06627		63.5	0.948287	1.09223	1.11967	1.03419		63.5	1.22024	1.13096	0.839559	63.5	1.10141	1.21497
21.334	0.902606	1281.33				64	0.944943	64	0.962624																		64	1.06417		64	0.984628	1.1063	1.05036	1.04156		64	1.23217	1.14694	0.840781	64	1.09065	1.21392
21.5007	0.895764	1277.01				64.5	0.945141	64.5	0.938616																		64.5	1.06489		64.5	1.04896	1.1139	0.995139	1.04436		64.5	1.24631	1.16404	0.841058	64.5	1.08066	1.20148
21.6673	0.892098	1269.72				65	0.944696	65	0.89184																		65	1.06703		65	1.08133	1.06758	0.942892	1.05538		65	1.26902	1.17968	0.841395	65	1.081	1.1713
21.834	0.868488	1263.34				65.5	0.941477	65.5	0.843053																		65.5	1.06481		65.5	1.0789	1.00443	0.943186	1.05424		65.5	1.28564	1.19305	0.842751	65.5	1.07489	1.13569
22.0007	0.851451	1248.92				66	0.937139	66	0.826995																		66	1.06268		66	1.09419	1.03582	0.922439	1.05694		66	1.27417	1.2017	0.842894	66	1.08865	1.12124
22.1674	0.840715	1234.01				66.5	0.932401	66.5	0.822508																		66.5	1.06501		66.5	1.10369	1.05737	0.931724	1.05832		66.5	1.24674	1.19036	0.843101	66.5	1.08345	1.1368
22.334	0.828126	1238.23				67	0.930754	67	0.837168																		67	1.06274		67	1.0692	1.0702	1.00049	1.04495		67	1.21491	1.15957	0.843022	67	1.08359	1.1433
22.5007	0.851855	1238.6				67.5	0.930609	67.5	0.886758																		67.5	1.06926		67.5	0.99358	1.07898	1.0638	1.01497		67.5	1.22356	1.1295	0.842243	67.5	1.08852	1.13829
22.6674	0.883406	1242.15				68	0.932818	68	0.956515																		68	1.07242		68	0.948283	1.11945	1.09764	1.02219		68	1.25217	1.14065	0.840597	68	1.08849	1.1331
22.834	0.900604	1250.92				68.5	0.941898	68.5	0.999133																		68.5	1.08011		68.5	0.951994	1.12261	1.11446	1.04012		68.5	1.27681	1.17454	0.842057	68.5	1.08633	1.12956
23.0007	0.90852	1266.41				69	0.944622	69	0.999953																		69	1.07467		69	1.00679	1.11216	1.10443	1.05328		69	1.29061	1.1984	0.840583	69	1.08433	1.12903
23.1674	0.915269	1275.21				69.5	0.947692	69.5	0.980714																		69.5	1.07629		69.5	1.0328	1.09684	1.05712	1.06124		69.5	1.27509	1.20696	0.841494	69.5	1.09755	1.12871
23.3341	0.922182	1277.41				70	0.943802	70	0.964379																		70	1.07607		70	1.06642	1.03411	0.989564	1.06512		70	1.24254	1.19086	0.84355	70	1.10634	1.12668
23.5008	0.912229	1279.07				70.5	0.941919	70.5	0.867059																					70.5	1.07359	0.997152	0.956169	1.06543		70.5	1.20077	1.14856	0.842558	70.5	1.11142	1.13144
23.6674	0.91288	1271.36				71	0.937783	71	0.872334																					71	1.08749	1.00749	0.961403	1.06737		71	1.20559	1.12222	0.843677	71	1.10576	1.14079
23.8341	0.88876	1265.83				71.5	0.936035	71.5	0.887031																					71.5	1.08097	1.09187	1.03234	1.06497		71.5	1.20612	1.12343	0.845209	71.5	1.12482	1.16878
24.0008	0.869097	1249.06				72	0.937316	72	0.920689																					72	1.07463	1.08633	1.07078	1.04146		72	1.20903	1.14032	0.847815	72	1.1198	1.20353
24.1674	0.842228	1243.64				72.5	0.942168	72.5	0.95617																					72.5	0.994814	1.07967	1.06964	1.03038		72.5	1.21868	1.15583	0.847785	72.5	1.1122	1.22413
24.3341	0.847739	1244.52				73	0.946349	73	1.00184																					73	1.01479	1.09174	1.0734	1.04523		73	1.23705	1.1665	0.847006	73	1.10403	1.23123
24.5008	0.859268	1247.74				73.5	0.948311	73.5	1.00981																					73.5	1.02213	1.08136	1.05152	1.0393		73.5	1.26519	1.17585	0.846916	73.5	1.09031	1.22843
24.6674	0.890092	1254.61				74	0.948255	74	1.00497																					74	1.03766	1.05954	1.00161	1.05523		74	1.29218	1.19122	0.846726	74	1.08033	1.20995
24.8341	0.893659	1259.13				74.5	0.943895	74.5	0.966392																					74.5	1.05843	0.996341	0.93993	1.06361		74.5	1.30587	1.20981	1.06685	74.5	1.07575	1.16345
25.0008	0.907315	1263.63				75	0.940975	75	0.93878																					75	1.06615	0.968315	0.891487	1.06747		75	1.28905	1.2157	1.09051	75	1.08478	1.11803
25.1675	0.896561	1264.25				75.5	0.936689	75.5	0.929472																					75.5	1.08189	1.01129	0.883892	1.07008		75.5	1.23824	1.19664	1.11867	75.5	1.09419	1.09862
25.3341	0.879857	1263.65				76	0.937714	76	0.929347																					76	1.07343	1.00744	0.958495	1.06904		76	1.22841	1.1564	1.13184	76	1.10168	1.11457
25.5008	0.852327	1257.7				76.5	0.9392	76.5	0.96708																					76.5	1.07566	1.0577	1.04237	1.07069		76.5	1.2573	1.14264	1.12512	76.5	1.1075	1.14076
25.6675	0.832003	1244.49				77	0.942483	77	1.01367																					77	1.06543	1.0823	1.07388	1.06679		77	1.28671	1.16141	1.09285	77	1.10903	1.16036
25.8342	0.812061	1220.12				77.5	0.946586	77.5	1.02415																					77.5	0.987909	1.08264	1.06569	1.03153		77.5	1.31397	1.19637	1.04593	77.5	1.10849	1.17678
26.0008	0.818633	1207.97				78	0.94912	78	1.03382																					78	1.0288	1.0822	1.06513	1.04234		78	1.3244	1.2176	1.03248	78	1.11503	1.19119
26.1675	0.836913	1212.97				78.5	0.948015	78.5	1.0342																					78.5	0.976416	1.08509	1.04809	1.03144		78.5	1.30672	1.22022	1.05706	78.5	1.11609	1.20582
26.3342	0.868204	1210.98				79	0.945944	79	1.01219																					79	1.05425	1.07041	0.946537	1.04742		79	1.27036	1.19872	1.09924	79	1.11027	1.21126
26.5008	0.894804	1218.95				79.5	0.941394	79.5	0.981396																					79.5	1.06544	1.00376	0.919221	1.05999		79.5	1.26892	1.16703	1.1256	79.5	1.11017	1.21544
26.6675	0.908632	1225.54				80	0.938941	80	0.962733																					80	1.08981	1.02924	0.906842	1.06303		80	1.28413	1.16675	1.14207	80	1.10656	1.20283
26.8342	0.914928	1230.84				80.5	0.934709	80.5	0.997532																					80.5	1.08864	1.03669	0.944093	1.07096		80.5	1.29489	1.17961	1.13036	80.5	1.09615	1.17835
27.0008	0.91111	1243.27				81	0.934316	81	1.02191																					81	1.03888	1.04763	0.979053	1.07456		81	1.30863	1.19748	1.09581	81	1.09544	1.15173
27.1675	0.927403	1246.76				81.5	0.936424	81.5	1.02469																					81.5	0.949079	1.07982	1.0807	1.05387		81.5	1.30788	1.20494	1.06166	81.5	1.09564	1.13951
27.3342	0.914926	1248.96				82	0.942725	82	1.03662																					82	0.992262	1.07946	1.08458	1.05137		82	1.28902	1.20372	1.05906	82	1.10188	1.15224
27.5009	0.895695	1246.76				82.5	0.946596	82.5	1.03006																					82.5	0.958737	1.08516	1.08465	1.05669		82.5	1.28052	1.19178	1.0872	82.5	1.09837	1.16224
27.6676	0.88404	1238.02				83	0.947934	83	0.99347																					83	0.980858	1.07245	1.05827	1.02969		83	1.2829	1.1778	1.11851	83	1.09955	1.16737
27.8342	0.873045	1219.24				83.5	0.949351	83.5	0.988695																					83.5	1.02504	1.07185	1.00292	1.0604		83.5	1.29599	1.18658	1.1336	83.5	1.10712	1.17205
28.0009	0.850307	1204.69				84	0.945172	84	0.956373																					84	1.05871	1.02214	0.930033	1.06018		84	1.32539	1.19925	1.13332	84	1.10954	1.17522
28.1676	0.841548	1205.23				84.5	0.940544	84.5	0.956119																					84.5	1.05903	0.986428	0.911762	1.07043		84.5	1.34094	1.21423	1.11739	84.5	1.113	1.1813
28.3342	0.844959	1212.03				85	0.93684	85	0.967643																					85	1.05711	1.03804	0.882634	1.07519		85	1.33573	1.22077	1.09513	85	1.1087	1.18551
28.5009	0.869112	1218.15				85.5	0.935894	85.5	0.960844																					85.5	1.03281	1.04308	0.972021	1.07881		85.5	1.31252	1.21369	1.09557	85.5	1.10874	1.18595
28.6676	0.876883	1222.51				86	0.936747	86	0.980906																					86	1.05302	1.0763	1.0526	1.06651		86	1.30243	1.19538	1.12252	86	1.10352	1.17929
28.8343	0.88765	1226.38				86.5	0.941975	86.5	0.975174																					86.5	0.98347	1.07878	1.08081	1.07127		86.5	1.3138	1.18605	1.14637	86.5	1.10388	1.17212
29.0009	0.867712	1223.44				87	0.946023	87	0.977854																					87	1.02786	1.09761	1.07964	1.053		87	1.33046	1.19863	1.15108	87	1.1015	1.16244
29.1676	0.848563	1207.84				87.5	0.94761	87.5	0.944395																					87.5	1.02106	1.0883	1.06824	1.0684		87.5	1.34928	1.22215	1.14155	87.5	1.09671	1.15372
29.3343	0.841786	1179.53				88	0.946532	88	0.938872																					88	1.06404	1.06977	1.00711	1.0507		88	1.34925	1.2316	1.11326	88	1.09516	1.15052
29.5009	0.824072	1166.14				88.5	0.943719	88.5	0.94313																					88.5	1.0733	1.06896	0.950136	1.07015		88.5	1.3357	1.23027	1.08793	88.5	1.10056	1.15116
29.6676	0.837201	1169.19				89	0.941577	89	0.932993																					89	1.0632	1.03023	0.924463	1.07394		89	1.32332	1.2156	1.11168	89	1.09899	1.15007
29.8343	0.853357	1174.62				89.5	0.937985	89.5	0.957083																					89.5	1.03102	1.08709	0.968815	1.073		89.5	1.33063	1.2063	1.14395	89.5	1.09961	1.15194
30.0009	0.874014	1189.12				90	0.938957	90	0.938637																					90	0.945778	1.07218	1.04975	1.07329		90	1.34683	1.21105	1.16001	90	1.09807	1.15768
30.1676	0.905374	1205.03				90.5	0.939961	90.5	0.937266																					90.5	1.05981	1.10282	1.07661	1.07079		90.5	1.35738	1.22714	1.15232	90.5	1.10047	1.15752
30.3343	0.911209	1211.4				91	0.942114	91	0.92874																					91	0.978208	1.09112	1.08637	1.06612		91	1.34907	1.23783	1.1329	91	1.10495	1.16027
30.501	0.90442	1219.32				91.5	0.944011	91.5	0.932881																					91.5	0.991304	1.07366	1.08639	1.06657		91.5	1.33249	1.23329	1.11373	91.5	1.10631	1.16826
30.6676	0.921486	1224.91				92	0.945423	92	0.948049																					92	1.00528	1.07983	1.00291	1.04133		92	1.32712	1.21791	1.1181	92	1.10075	1.17203
30.8343	0.921344	1222.99				92.5	0.942549	92.5	0.951158																					92.5	1.07461	1.06497	1.0575	1.05781		92.5	1.27482	1.19157	1.13848	92.5	1.09694	1.17456
31.001	0.913136	1221.79				93	0.945326	93	0.967444																					93	1.07509	0.982961	0.957074	1.04456		93	1.28659	1.17828	1.14756	93	1.1044	1.17794
31.1676	0.896507	1213.69				93.5	0.945759	93.5	0.958627																					93.5	1.07119	1.05722	0.929531	1.06809		93.5	1.29449	1.19802	1.13797	93.5	1.10351	1.17684
31.3343	0.878639	1195.59				94	0.94383	94	0.893507																					94	1.0685	1.02879	1.01436	1.07183		94	1.30141	1.21434	1.10492	94	1.09548	1.1727
31.501	0.855242	1177.86				94.5	0.939847	94.5	0.903449																					94.5	1.07203	1.09364	1.07849	1.07435		94.5	1.31752	1.22734	1.09097	94.5	1.09465	1.16348
31.6677	0.840721	1173.66				95	0.938764	95	0.926187																					95	1.02614	1.09096	1.05208	1.07716		95	1.32918	1.23233	1.10663	95	1.0855	1.15428
31.8343	0.838337	1177.23				95.5	0.940777	95.5	0.968464																					95.5	0.976949	1.09152	1.10257	1.0746		95.5	1.34712	1.22092	1.14305	95.5	1.08547	1.15269
32.001	0.864461	1183.2				96	0.944497	96	0.978623																					96	1.0088	1.09808	1.08266	1.07763		96	1.35522	1.21541	1.1758	96	1.0862	1.15369
32.1677	0.879081	1195.97				96.5	0.947175	96.5	0.976464																					96.5	1.02325	1.09846	1.07267	1.05594		96.5	1.34809	1.21684	1.18701	96.5	1.07969	1.15451
32.3344	0.89577	1209				97	0.948403	97	0.958369																					97	1.04221	1.10919	1.0116	1.0493		97	1.34225	1.22386	1.17925	97	1.0825	1.1592
32.501	0.895741	1210.28				97.5	0.94835	97.5	0.940128																					97.5	1.05503	1.05732	0.925091	1.05114		97.5	1.34147	1.22993	1.1459	97.5	1.08617	1.16295
32.6677	0.892606	1214.32				98	0.949793	98	0.908262																					98	1.07093	1.07772	0.929242	1.06587		98	1.3453	1.23394	1.10366	98	1.08643	1.16475
32.8344	0.877477	1210.84				98.5	0.945277	98.5	0.940408																					98.5	1.07466	1.02263	0.987927	1.07244		98.5	1.35805	1.24543	1.09794	98.5	1.08485	1.17505
33.001	0.840393	1197.87				99	0.942056	99	0.940795																					99	1.05902	1.07296	1.0602	1.0768		99	1.36268	1.25642	1.13048	99	1.08056	1.17826
33.1677	0.823816	1181.12				99.5	0.945079	99.5	0.97715																					99.5	0.963768	1.07319	1.07495	1.07811		99.5	1.34775	1.26106	1.16661	99.5	1.07737	1.18051
33.3344	0.803076	1160.53				100	0.947805	100	0.974444																					100	1.05726	1.12134	1.07219	1.0813		100	1.3361	1.25466	1.18953	100	1.0774	1.17633
33.5011	0.815125	1152.71				100.5	0.950518	100.5	0.932295																					100.5	0.985524	1.09878	1.06003	1.0748						100.5	1.07166	1.17223
33.6677	0.838571	1152.66				101	0.952399	101	0.903506																					101	1.01964	1.09456	1.0375	1.05141						101	1.07143	1.1632
33.8344	0.876581	1162.35				101.5	0.954424	101.5	0.91402																					101.5	1.03762	1.06665	0.959971	1.07588						101.5	1.05744	1.15707
34.0011	0.904674	1172.4				102	0.955336	102	0.94088																					102	1.06419	1.08827	0.966786	1.04824						102	1.06181	1.15211
34.1677	0.904789	1181.37				102.5	0.953371	102.5	0.969525																					102.5	1.06706	1.00527	0.920063	1.06163						102.5	1.05758	1.15993
34.3344	0.915242	1192.53				103	0.944793	103	0.955502																					103	1.05548	1.02271	0.971833	1.06681						103	1.05167	1.16118
34.5011	0.913802	1203.69				103.5	0.944073	103.5	0.919389																					103.5	0.988158	1.02368	0.969046	1.06974						103.5	1.05583	1.16543
34.6678	0.908742	1211.47				104	0.947906	104	0.882487																					104	0.912725	1.05882	1.07606	1.07578						104	1.06053	1.16977
34.8344	0.914934	1206.75				104.5	0.956225	104.5	0.864249																					104.5	0.986354	1.09255	1.06941	1.07558						104.5	1.0653	1.17633
35.0011	0.902667	1197.76				105	0.959485	105	0.854293																					105	0.937598	1.08794	1.08744	1.08037						105	1.06467	1.17117
35.1678	0.900393	1186.65				105.5	0.959393	105.5	0.887853																					105.5	0.970573	1.06726	1.08692	1.07184						105.5	1.068	1.17396
35.3344	0.858525	1176				106	0.958385	106	0.931235																					106	1.03315	1.05401	1.02374	1.05135						106	1.06722	1.17513
35.5011	0.836969	1156.06				106.5	0.954181	106.5	0.960559																					106.5	1.04016	1.01565	1.00367	1.075						106.5	1.06726	1.17572
35.6678	0.811604	1142.81				107	0.948214	107	0.960422																					107	1.05069	1.05678	0.977726	1.0479						107	1.06775	1.1808
35.8345	0.814288	1140.27				107.5	0.94988	107.5	0.915581																					107.5	1.05414	0.991924	0.967909	1.06417						107.5	1.06195	1.18843
36.0012	0.823179	1151.27				108	0.953356	108	0.880015																					108	1.01689	1.05161	0.972955	1.06281						108	1.0565	1.18578
36.1678	0.852556	1160.81				108.5	0.961132	108.5	0.876815																					108.5	0.947414	1.00331	1.0392	1.07125						108.5	1.05587	1.18524
36.3345	0.888549	1172.12				109	0.96197	109	0.904361																					109	0.914553	1.08327	1.08885	1.08637						109	1.06235	1.17419
36.5012	0.908251	1176.25				109.5	0.961493	109.5	0.979424																					109.5	0.931327	1.07159	1.09281	1.08768						109.5	1.06012	1.15687
36.6678	0.906938	1184.6				110	0.960288	110	1.01364																					110	0.927127	1.08954	1.0742	1.08137						110	1.06638	1.135
36.8345	0.90899	1183.23				110.5	0.95531	110.5	1.00568																					110.5	0.985946	1.10393	1.00321	1.07695						110.5	1.06937	1.13445
37.0012	0.90307	1179.66				111	0.951004	111	0.983966																					111	1.03089	1.05427	0.986093	1.0462						111	1.07611	1.14996
37.1679	0.877356	1175.58				111.5	0.95581	111.5	0.939252																					111.5	1.05343	1.02208	1.03441	1.0663						111.5	1.08247	1.16097
37.3345	0.879029	1156.48				112	0.96215	112	0.883177																					112	1.04595	1.03059	0.957269	1.06383						112	1.07171	1.17811
37.5012	0.851762	1149.47				112.5	0.964812	112.5	0.911033																					112.5	1.04895	0.991998	1.02599	1.04907						112.5	1.0752	1.18556
37.6679	0.828259	1143.1				113	0.961937	113	0.961774																					113	1.04067	1.06216	1.04994	1.07992
37.8345	0.806992	1140.51				113.5	0.959163	113.5	1.00157																					113.5	1.01507	1.07541	1.02626	1.08356
38.0012	0.793698	1128.87				114	0.955662	114	1.0193																					114	0.982488	1.07724	1.04667	1.08702
38.1679	0.806096	1121.72				114.5	0.958762	114.5	1.00166																					114.5	0.973442	1.07923	1.06171	1.0903
38.3346	0.81572	1117.15				115	0.962183	115	0.959344																					115	1.00597	1.09722	1.07525	1.09642
38.5012	0.848716	1123.48				115.5	0.964268	115.5	0.928583																					115.5	1.02047	1.081	1.08549	1.09315
38.6679	0.864604	1132.36				116	0.962346	116	0.952228																					116	1.01014	1.02773	0.975203	1.0688
38.8346	0.901646	1147.5				116.5	0.962406	116.5	1.01243																					116.5	1.02128	1.08299	1.03603	1.06606
39.0012	0.894031	1163.49				117	0.963135	117	1.03585																					117	1.06813	1.0515	0.954736	1.08265
39.1679	0.902314	1174.63				117.5	0.963385	117.5	1.02958																					117.5	1.0527	1.02818	1.03495	1.04755
39.3346	0.912799	1183.88				118	0.963557	118	0.983687																					118	1.02158	1.07504	1.08073	1.07766
39.5012	0.90283	1178.27				118.5	0.964614	118.5	0.94688																					118.5	0.969657	1.07987	1.08033	1.08727
39.6679	0.895911	1171.38				119	0.963693	119	0.983847																					119	0.932111	1.08721	1.07737	1.08989
39.8346	0.884552	1158.17				119.5	0.961847	119.5	1.04824																					119.5	0.929149	1.09448	1.06522	1.09496
40.0013	0.851337	1138.39				120	0.963045	120	1.06096																					120	1.0256	1.09836	1.07357	1.09475
40.1679	0.833303	1116.85				120.5	0.965094	120.5	1.03255																					120.5	0.981608	1.09477	1.03284	1.09436
40.3346	0.801283	1101.64				121	0.965477	121	0.996112																					121	1.05046	1.03456	0.926049	1.0781
40.5013	0.800371	1096.43				121.5	0.966526	121.5	0.975129																					121.5	1.05108	1.00705	1.0491	1.03428
40.668	0.803967	1108.56				122	0.964179	122	1.02771																					122	1.05157	1.06708	1.01901	1.06558
40.8346	0.843187	1131.15				122.5	0.963847	122.5	1.07878																					122.5	1.02687	1.00303	0.980937	1.08424
41.0013	0.873872	1143.62				123	0.963998	123	1.07383																					123	1.04952	1.06476	1.08829	1.04076
41.168	0.8785	1148.17				123.5	0.962645	123.5	1.03854																					123.5	1.03116	1.09826	1.07775	1.08606
41.3347	0.882023	1149.26				124	0.960665	124	0.980236																					124	0.952258	1.08274	1.0728	1.09236
41.5013	0.877785	1151.72				124.5	0.961409	124.5	0.993509																					124.5	1.00715	1.09393	1.07943	1.09385
41.668	0.875432	1148.91				125	0.959303	125	1.04233																					125	1.02544	1.09059	1.08016	1.10002
41.8347	0.850556	1146.08				125.5	0.963041	125.5	1.06788																					125.5	0.965274	1.0872	1.07262	1.09422
42.0013	0.840338	1137.04				126	0.963709	126	1.06757																					126	1.08322	1.08331	0.974902	1.09979
42.168	0.820251	1140.35				126.5	0.963774	126.5	1.04688																					126.5	1.07403	1.03638	1.06516	1.09281
42.3347	0.80532	1135.64				127	0.961662	127	0.98787																					127	1.08215	1.08172	1.03556	1.06948
42.5014	0.781512	1124.15				127.5	0.961064	127.5	0.9649																					127.5	1.0785	1.03927	1.00514	1.08385
42.668	0.782535	1104.75				128	0.958043	128	1.02422																					128	1.07071	1.03405	1.07835	1.07445
42.8347	0.777039	1091.21				128.5	0.957267	128.5	1.05962																					128.5	1.0371	1.07543	1.08592	1.0674
43.0014	0.800088	1084.49				129	0.956149	129	1.06066																					129	0.979597	1.08936	1.07617	1.08716
43.168	0.836373	1095.73				129.5	0.956831	129.5	1.04118																					129.5	1.03211	1.08128	1.10185	1.0996
43.3347	0.850648	1109.86				130	0.957263	130	0.955467																					130	1.0628	1.10168	1.09838	1.09719
43.5014	0.896487	1118.97				130.5	0.959029	130.5	0.966033
43.6681	0.88803	1136.08				131	0.958882	131	1.02493
43.8347	0.898076	1151.48				131.5	0.960465	131.5	1.06117
44.0014	0.898696	1150.41				132	0.960956	132	1.05851
44.1681	0.890033	1149.92				132.5	0.959812	132.5	1.03061
44.3347	0.890614	1135.47				133	0.960923	133	0.962007
44.5014	0.876107	1131.91				133.5	0.961257	133.5	0.916659
44.6681	0.865125	1116.55				134	0.964314	134	0.933363
44.8347	0.814977	1096.8				134.5	0.963092	134.5	1.02602
45.0014	0.794691	1088.68				135	0.962916	135	1.06271
45.1681	0.79945	1100.44				135.5	0.963523	135.5	1.0614
45.3348	0.819328	1108.01				136	0.962771	136	1.02214
45.5014	0.851244	1117.25				136.5	0.963634	136.5	0.952698
45.6681	0.881135	1127.97				137	0.964222	137	0.93452
45.8348	0.889004	1128.62				137.5	0.965691	137.5	0.932195
46.0015	0.88396	1141.09				138	0.965888	138	1.01712
46.1681	0.885412	1144.51				138.5	0.966397	138.5	1.05444
46.3348	0.872914	1137.4				139	0.964334	139	0.986058
46.5015	0.882958	1124.7				139.5	0.96629	139.5	1.0431
46.6681	0.848149	1114.9				140	0.967517	140	1.03085
46.8348	0.819023	1099.41				140.5	0.967338	140.5	0.972957
47.0015	0.810715	1089.39				141	0.966676	141	0.945342
47.1682	0.784184	1078.79				141.5	0.967095	141.5	0.991367
47.3348	0.779264	1085.15				142	0.966815	142	1.02581
47.5015	0.806235	1087.22				142.5	0.966621	142.5	1.02022
47.6682	0.833964	1093.14				143	0.967608	143	0.975897
47.8348	0.862536	1102.55				143.5	0.967377	143.5	0.980111
48.0015	0.878433	1110.67				144	0.966654	144	1.01115
48.1682	0.886018	1112.51				144.5	0.967704	144.5	1.04039
48.3349	0.883449	1116.75				145	0.967803	145	1.04089
48.5015	0.88914	1117.11				145.5	0.968409	145.5	0.988855
48.6682	0.894967	1111.7				146	0.96793	146	0.964543
48.8349	0.876763	1103.6				146.5	0.968275	146.5	0.984179
49.0015	0.840635	1087.99				147	0.967969	147	0.99876
49.1682	0.815572	1075.57				147.5	0.968929	147.5	0.995935
49.3349	0.787932	1068.19				148	0.966619	148	0.982082
49.5016	0.789071	1063.3				148.5	0.967789	148.5	0.941192
49.6682	0.776474	1058.13				149	0.967248	149	0.911643
49.8349	0.811824	1070.69				149.5	0.966269	149.5	0.960804
50.0016	0.828939	1081.86				150	0.966681	150	0.984703
50.1683	0.86128	1089.37
50.3349	0.889225	1098.36
50.5016	0.873528	1106.34
50.6683	0.891613	1108.78
50.835	0.88403	1105.71
51.0016	0.873316	1098.49
51.1683	0.846462	1092.13
51.335	0.831543	1077.49
51.5016	0.807362	1067.65
51.6683	0.791433	1058.68
51.835	0.789613	1046.54
52.0017	0.774652	1042.21
52.1683	0.778076	1051.86
52.335	0.821828	1057.07
52.5017	0.848145	1066.65
52.6683	0.867282	1078.76
52.835	0.883885	1092.31
53.0017	0.900303	1097.25
53.1684	0.88658	1094.99
53.335	0.87785	1090.62
53.5017	0.867599	1082.94
53.6684	0.841503	1072.75
53.8351	0.82006	1061.1
54.0017	0.794514	1048.54
54.1684	0.790241	1032.47
54.3351	0.789836	1032.39
54.5017	0.809563	1042.59
54.6684	0.82754	1053.34
54.8351	0.852599	1056.63
55.0018	0.874879	1076.65
55.1684	0.883184	1084.88
55.3351	0.887939	1089.44
55.5018	0.881295	1090.56
55.6684	0.875707	1083.61
55.8351	0.851525	1066.16
56.0018	0.827372	1049.22
56.1684	0.801778	1035.95
56.3351	0.785117	1013.98
56.5018	0.779668	1011.77
56.6685	0.795697	1020.62
56.8351	0.813196	1036.39
57.0018	0.855078	1047.07
57.1685	0.87062	1055.31
57.3351	0.878883	1064.32
57.5018	0.891462	1070.95
57.6685	0.877946	1072.56
57.8352	0.886535	1066.67
58.0018	0.880301	1059.67
58.1685	0.849325	1047.77
58.3352	0.820447	1038.68
58.5019	0.807981	1025.55
58.6685	0.785471	1008.98
58.8352	0.768841	1008.83
59.0019	0.785546	1015.83
59.1685	0.815462	1027.71
59.3352	0.849089	1031.7
59.5019	0.86363	1035.35
59.6686	0.883187	1048.63
59.8352	0.892309	1053.47
